# Supplementary material for: Methyl 3-O-α-l-fucopyranosyl α-d-gal­acto­pyran­oside: a synchrotron study
Source: Acta Crystallogr Sect E Struct Rep Online. 2012 Jan 31;68(Pt 2):o528. doi: 10.1107/S1600536812002279 (PMC3275268; doi:10.1107/S1600536812002279)
Supplement: Supplementary file 2 [file e-68-0o528-Isup2.hkl]

# 
# h,k,l, Fc-squared, Fo-squared, sigma(Fo-squared) and status flag 
# 
data_I
_shelx_title 'E CrysAlis p4p export at Sun Jun 27 23:01:21 2010' 
_shelx_refln_list_code          4 
_shelx_F_calc_maximum      126.03 
_exptl_crystal_F_000       728.00 
_reflns_d_resolution_high  0.9042 
 
loop_ 
 _symmetry_equiv_pos_as_xyz 
 'x, y, z' 
 '-x+1/2, -y, z+1/2' 
 'x+1/2, -y+1/2, -z' 
 '-x, y+1/2, -z+1/2' 
 
_cell_length_a     4.7848 
_cell_length_b    15.7859 
_cell_length_c    19.4401 
_cell_angle_alpha  90.000 
_cell_angle_beta   90.000 
_cell_angle_gamma  90.000 
 
_shelx_F_squared_multiplier     1.000 
 
loop_ 
 _refln_index_h 
 _refln_index_k 
 _refln_index_l 
 _refln_F_squared_calc 
 _refln_F_squared_meas 
 _refln_F_squared_sigma 
 _refln_observed_status 
   2   0   0     6466.15     7535.44    149.16 o 
   4   0   0       81.24      101.44     13.39 o 
   1   1   0     4450.47     4802.81     35.93 o 
   2   1   0       42.72       51.73      7.78 o 
   3   1   0     1521.70     1792.75     17.02 o 
   4   1   0      846.22      815.08    101.53 o 
   5   1   0      471.68      452.89     68.70 o 
   0   2   0      354.40      324.51      5.28 o 
   1   2   0     7104.65     8057.85    169.28 o 
   2   2   0      437.14      528.06      9.46 o 
   4   2   0     1022.48     1154.49    123.02 o 
   5   2   0       47.91       27.58      8.53 o 
   1   3   0      751.50      845.62     42.34 o 
   2   3   0     3706.87     4354.54     29.48 o 
   3   3   0        8.82       22.94      7.28 o 
   4   3   0      289.28      355.39     14.58 o 
   5   3   0      136.66      130.72     22.05 o 
   0   4   0     1202.83      968.22      9.93 o 
   1   4   0       33.48       34.79      6.08 o 
   2   4   0     2448.14     2698.08    103.82 o 
   3   4   0       68.12       65.35      7.48 o 
   4   4   0      477.91      694.11     23.62 o 
   5   4   0        0.25        0.07      2.29 o 
   1   5   0       16.81       24.41      5.74 o 
   2   5   0     2321.90     2637.56     16.53 o 
   3   5   0       48.10       28.22      8.50 o 
   4   5   0       27.47       27.92      9.52 o 
   0   6   0      226.14      188.15     15.25 o 
   1   6   0     1244.50     1204.88     18.73 o 
   2   6   0      234.29      205.19      7.97 o 
   3   6   0        6.23       -3.15      8.53 o 
   4   6   0       72.66       56.23     10.06 o 
   1   7   0     1577.76     1250.82     29.52 o 
   2   7   0     1973.03     2078.43     24.04 o 
   3   7   0        0.26       -2.31      8.36 o 
   4   7   0      588.36      596.78     17.62 o 
   0   8   0       35.69       26.89      8.11 o 
   1   8   0       89.88       99.47      6.28 o 
   2   8   0       26.76       22.55      7.86 o 
   3   8   0      162.14      169.48      9.49 o 
   4   8   0      180.91      215.60     13.34 o 
   1   9   0        1.05        5.79      6.15 o 
   2   9   0      150.87      149.50     12.06 o 
   3   9   0       43.11       47.72      9.30 o 
   4   9   0      113.49       98.36     12.93 o 
   0  10   0       89.81       55.19     17.48 o 
   1  10   0       11.00       19.15      6.39 o 
   2  10   0        1.17       -4.50      7.31 o 
   3  10   0       45.78       42.71     10.09 o 
   4  10   0       23.18       23.49     11.42 o 
   1  11   0       68.09       93.44     12.56 o 
   2  11   0      137.28      157.52     10.35 o 
   3  11   0        9.44        2.03     10.19 o 
   0  12   0       41.72       54.80     18.93 o 
   1  12   0       90.26       95.69     11.60 o 
   2  12   0      187.74      198.95     22.50 o 
   3  12   0       61.18       64.15     12.35 o 
   1  13   0       26.84       21.04      7.75 o 
   2  13   0       25.20       22.42     10.28 o 
   3  13   0        3.96        3.09     11.98 o 
   0  14   0       60.41       93.83     28.22 o 
   1  14   0        5.59        3.31      8.34 o 
   2  14   0       28.06       22.22     11.34 o 
   1  15   0       29.84       30.71     12.18 o 
   2  15   0       55.80       50.92     13.49 o 
   0  16   0        0.02       -0.24     15.11 o 
   1  16   0        5.23       -0.20     11.28 o 
   1   0   1    11827.41    13025.88    161.32 o 
   2   0   1      677.86      790.45     10.00 o 
   3   0   1       98.57       96.20      7.58 o 
   4   0   1      188.28      229.31     24.89 o 
   5   0   1       39.10       44.40      9.70 o 
   1   1   1     3568.70     4191.91     77.42 o 
   2   1   1      975.67     1203.78     16.11 o 
   3   1   1      633.36      763.09     14.68 o 
   4   1   1      278.67      308.44     26.90 o 
   5   1   1      346.96      354.38     36.00 o 
   0   2   1     2977.50     2865.98     39.39 o 
   1   2   1     7221.79     8144.31    114.51 o 
   2   2   1     2924.68     3587.36     52.84 o 
   3   2   1      450.26      525.24     15.21 o 
   4   2   1     1030.84     1322.84     83.87 o 
   5   2   1       72.67       78.89      9.44 o 
   0   3   1     1360.75     1362.29      9.46 o 
   1   3   1      213.48      213.25      7.27 o 
   2   3   1      290.95      327.27      8.59 o 
   3   3   1      343.03      392.73      9.89 o 
   4   3   1      485.30      563.71     37.19 o 
   5   3   1      107.84      124.44     14.62 o 
   0   4   1      101.64       84.53      5.63 o 
   1   4   1     1377.00     1329.94     54.80 o 
   2   4   1     2736.37     3115.25     64.85 o 
   3   4   1     1112.99     1330.96     57.06 o 
   4   4   1       61.94       61.25      6.11 o 
   5   4   1        7.61       -0.75      1.68 o 
   0   5   1    13039.59    11251.11    863.34 o 
   1   5   1     5504.26     5610.74    180.97 o 
   2   5   1     1360.72     1440.43     23.54 o 
   3   5   1      234.13      276.24     10.81 o 
   4   5   1      141.21      138.03      8.33 o 
   0   6   1      142.33      129.42     19.53 o 
   1   6   1      488.09      477.72     24.01 o 
   2   6   1     1313.01     1397.78     32.93 o 
   3   6   1      167.73      212.26     11.49 o 
   4   6   1      253.46      261.57     11.33 o 
   0   7   1      447.58      338.71     14.58 o 
   1   7   1      165.30      148.08      4.56 o 
   2   7   1      620.82      641.43      7.07 o 
   3   7   1       64.50       66.18      6.23 o 
   4   7   1      152.48      140.12      7.38 o 
   0   8   1        3.36       -2.35      5.64 o 
   1   8   1       94.96       94.98      4.62 o 
   2   8   1       47.54       38.89      5.28 o 
   3   8   1       27.18       26.37      6.23 o 
   4   8   1       53.43       64.65      7.25 o 
   0   9   1       29.30        9.34      7.74 o 
   1   9   1       93.57       79.29      4.96 o 
   2   9   1      259.07      293.83      8.82 o 
   3   9   1      255.23      261.21      7.49 o 
   4   9   1       28.14       26.91      7.51 o 
   0  10   1       85.36       84.07      7.13 o 
   1  10   1       69.91       70.31      5.05 o 
   2  10   1      220.65      220.77      9.56 o 
   3  10   1       13.93        2.58      7.23 o 
   4  10   1        3.85        3.40      8.00 o 
   0  11   1       38.43       23.47      7.44 o 
   1  11   1      241.07      243.94     11.11 o 
   2  11   1       30.41       40.01      6.25 o 
   3  11   1       67.70       71.83      7.54 o 
   0  12   1      231.67      201.90     11.65 o 
   1  12   1       85.25       98.80      8.54 o 
   2  12   1       52.30       55.39      6.66 o 
   3  12   1      262.46      256.04     25.32 o 
   0  13   1      171.48      194.65     32.33 o 
   1  13   1      187.21      226.59     26.73 o 
   2  13   1      113.52      103.08     11.08 o 
   3  13   1        0.13        0.43      8.78 o 
   0  14   1        1.45        9.77      8.68 o 
   1  14   1       12.66        9.70      6.00 o 
   2  14   1       27.57       24.46      7.35 o 
   0  15   1       75.59      111.71     36.39 o 
   1  15   1       14.82       16.68      6.63 o 
   2  15   1       46.56       40.07      8.38 o 
   0  16   1       12.87       18.67     11.00 o 
   1  16   1       39.35       30.64      9.78 o 
   0  17   1        2.75        0.32      3.13 o 
   1   0   2      592.97      652.53     11.27 o 
   2   0   2     1387.03     1620.31     23.70 o 
   3   0   2      438.37      517.67     12.00 o 
   4   0   2       11.15       10.30      7.49 o 
   5   0   2       44.22       38.70      9.83 o 
   0   1   2     2801.34     2617.93     45.44 o 
   1   1   2    15268.02    17355.59     48.77 o 
   2   1   2      954.34      989.63     20.35 o 
   3   1   2      351.83      387.84     14.53 o 
   4   1   2       14.77       15.12      5.48 o 
   5   1   2      180.57      180.38     19.25 o 
   0   2   2     2706.51     2585.79     29.33 o 
   1   2   2     1619.89     1790.66     56.57 o 
   2   2   2      156.48      181.90      5.38 o 
   3   2   2      387.24      509.64     20.17 o 
   4   2   2      206.12      241.50     14.23 o 
   5   2   2      262.26      292.32     36.52 o 
   0   3   2     1127.12     1158.80     11.17 o 
   1   3   2      273.77      238.14      9.30 o 
   2   3   2      291.65      355.43     11.06 o 
   3   3   2      799.70     1000.02     42.20 o 
   4   3   2      312.37      390.45     31.39 o 
   5   3   2      140.08      127.53     13.68 o 
   0   4   2     2759.27     2635.04     74.15 o 
   1   4   2     4451.41     4600.88    126.49 o 
   2   4   2      893.51      975.79     53.55 o 
   3   4   2      599.85      702.40     29.92 o 
   4   4   2       11.56        3.33      5.88 o 
   0   5   2     2348.13     2483.71     12.06 o 
   1   5   2      359.35      361.12     24.55 o 
   2   5   2      291.13      371.53     16.16 o 
   3   5   2       94.73      107.41      5.94 o 
   4   5   2      211.64      201.52     11.64 o 
   0   6   2      419.58      395.21     12.92 o 
   1   6   2     2317.50     1955.84     96.13 o 
   2   6   2      964.83     1056.65     32.46 o 
   3   6   2      624.55      747.55     43.49 o 
   4   6   2      142.42      160.25     10.35 o 
   0   7   2      327.87      262.26      7.61 o 
   1   7   2      862.62      659.95     20.87 o 
   2   7   2      177.25      159.55      5.48 o 
   3   7   2      179.02      177.23      8.94 o 
   4   7   2      741.73      708.41     16.08 o 
   0   8   2        1.54       -0.75      6.58 o 
   1   8   2       67.57       63.42      4.58 o 
   2   8   2      158.81      154.34      5.71 o 
   3   8   2       39.98       25.23      6.36 o 
   4   8   2       52.55       48.00      7.21 o 
   0   9   2      121.58       88.04      6.29 o 
   1   9   2       40.10       43.97      4.78 o 
   2   9   2      324.79      316.43      9.52 o 
   3   9   2       21.02       20.17      6.55 o 
   4   9   2       32.90       27.70      7.45 o 
   0  10   2       16.07       18.10      6.44 o 
   1  10   2      165.68      165.30     10.44 o 
   2  10   2      136.30      131.68      7.92 o 
   3  10   2       38.35       26.89      7.15 o 
   4  10   2       24.67       26.26      8.01 o 
   0  11   2       58.72       57.91      7.24 o 
   1  11   2       62.64       69.38      6.52 o 
   2  11   2       44.05       41.47      6.31 o 
   3  11   2      327.42      354.65     11.56 o 
   0  12   2      191.49      187.04     11.35 o 
   1  12   2       64.92       69.17      6.37 o 
   2  12   2       45.89       43.69      6.57 o 
   3  12   2       84.30       84.41     11.40 o 
   0  13   2      158.97      228.75     41.02 o 
   1  13   2       10.77       14.99      5.91 o 
   2  13   2        8.77        8.40      6.64 o 
   3  13   2       20.32       19.42      8.59 o 
   0  14   2        1.56        4.04      8.66 o 
   1  14   2       49.57       70.07     12.38 o 
   2  14   2       33.40       29.99      7.28 o 
   0  15   2      104.71      138.74     44.12 o 
   1  15   2       56.91       64.96     15.95 o 
   2  15   2       31.63       26.69      8.33 o 
   0  16   2       11.36       13.81     10.03 o 
   1  16   2        9.51        9.86      7.96 o 
   1   0   3     3182.12     3502.35     15.23 o 
   2   0   3      628.54      551.62     26.83 o 
   3   0   3       55.11       61.29      7.37 o 
   4   0   3      258.69      271.44     10.56 o 
   5   0   3       49.63       35.01      8.41 o 
   0   1   3     5632.38     5466.79     15.42 o 
   1   1   3     2818.23     3010.02     55.10 o 
   2   1   3      815.09      885.85     30.06 o 
   3   1   3      180.41      185.88      7.90 o 
   4   1   3      276.89      326.21     18.50 o 
   5   1   3       25.34        9.02      6.03 o 
   0   2   3       37.24       37.86      8.08 o 
   1   2   3     3071.16     3243.92     77.30 o 
   2   2   3      954.43     1082.78     34.87 o 
   3   2   3      208.18      215.29      9.74 o 
   4   2   3      114.47      127.70     10.40 o 
   5   2   3      133.31      109.43     15.09 o 
   0   3   3       76.10      100.05      9.71 o 
   1   3   3     1729.96     1716.42     79.38 o 
   2   3   3     1174.58     1309.36     41.34 o 
   3   3   3      107.72      142.43      9.93 o 
   4   3   3      143.29      227.85     16.71 o 
   5   3   3       15.88        1.06      4.27 o 
   0   4   3      202.01      208.71     13.97 o 
   1   4   3      776.23      727.71     31.80 o 
   2   4   3       56.78       46.22      4.77 o 
   3   4   3      471.06      594.92     30.05 o 
   4   4   3       60.61       53.79      5.99 o 
   0   5   3        0.29        1.12      3.14 o 
   1   5   3      401.97      369.79     15.64 o 
   2   5   3     1550.40     1619.25     74.13 o 
   3   5   3      261.76      292.19     12.97 o 
   4   5   3      103.42       79.09      8.68 o 
   0   6   3     1047.06      837.42    133.34 o 
   1   6   3     2301.08     2133.79     61.54 o 
   2   6   3      374.06      413.87     20.68 o 
   3   6   3      399.31      464.11     26.14 o 
   4   6   3       22.29       24.27      6.19 o 
   0   7   3      472.85      425.01     40.64 o 
   1   7   3       12.60        7.20      4.49 o 
   2   7   3       87.82       77.92      5.10 o 
   3   7   3      472.66      479.46     21.79 o 
   4   7   3      101.04       74.53      7.33 o 
   0   8   3        6.76        7.16      5.84 o 
   1   8   3      521.63      489.56     21.88 o 
   2   8   3      586.10      610.91     19.33 o 
   3   8   3        1.00        0.17      6.27 o 
   4   8   3      139.66      158.62      8.45 o 
   0   9   3      234.07      265.28      9.55 o 
   1   9   3       19.17       20.61      4.84 o 
   2   9   3       51.05       46.53      5.51 o 
   3   9   3      343.06      352.03     17.90 o 
   4   9   3       14.43        9.42      7.65 o 
   0  10   3      215.71      176.42      8.47 o 
   1  10   3       36.06       38.96      5.06 o 
   2  10   3      305.27      360.70     12.92 o 
   3  10   3       22.90       22.36      6.78 o 
   4  10   3       14.72       18.04      8.29 o 
   0  11   3       98.45      123.68     12.22 o 
   1  11   3        1.53       -0.70      5.37 o 
   2  11   3      252.42      255.68     12.22 o 
   3  11   3       38.19       32.86      7.42 o 
   0  12   3       40.25       43.85      7.61 o 
   1  12   3        3.10        4.81      5.83 o 
   2  12   3      235.95      267.09     19.12 o 
   3  12   3        6.84        4.00      7.78 o 
   0  13   3        7.09        2.60      6.79 o 
   1  13   3       18.41       19.83      6.25 o 
   2  13   3      191.17      190.60     18.62 o 
   3  13   3       41.95       35.64      8.86 o 
   0  14   3       87.64      110.27     27.62 o 
   1  14   3      113.92      131.90     22.09 o 
   2  14   3      110.57      134.88     20.26 o 
   0  15   3       10.25       13.72      8.33 o 
   1  15   3       26.83       20.71      7.20 o 
   2  15   3       22.25       27.67      8.39 o 
   0  16   3       23.08       15.26      9.26 o 
   1  16   3       89.04      119.78     25.58 o 
   0   0   4      150.63      136.01      7.54 o 
   1   0   4      743.86      829.47     16.81 o 
   2   0   4       54.44       55.04      6.83 o 
   3   0   4      480.12      541.22     14.97 o 
   4   0   4       37.31       41.96      7.93 o 
   5   0   4       64.19       53.53     16.04 o 
   0   1   4      286.30      272.29      6.74 o 
   1   1   4      565.31      632.07     11.34 o 
   2   1   4      523.63      560.64     23.92 o 
   4   1   4      216.84      211.75     13.63 o 
   5   1   4        6.69        2.49      6.46 o 
   0   2   4       21.02       22.09      5.02 o 
   1   2   4      665.46      732.14     14.19 o 
   2   2   4      113.11      121.26      5.10 o 
   3   2   4        9.35       13.12      5.58 o 
   4   2   4        6.50        1.82      5.71 o 
   5   2   4       26.80       15.45      7.17 o 
   0   3   4     2360.30     2174.74     93.92 o 
   1   3   4        0.23        0.37      4.32 o 
   2   3   4      445.58      504.56     22.32 o 
   3   3   4      620.53      618.95     43.36 o 
   4   3   4       96.93       99.01      8.57 o 
   0   4   4      431.07      396.69     15.12 o 
   1   4   4     1414.19     1328.40     51.09 o 
   2   4   4      225.12      256.37     13.86 o 
   3   4   4      106.32      128.06      8.76 o 
   4   4   4       12.35       12.20      5.93 o 
   0   5   4       76.05       62.27     10.75 o 
   1   5   4     1037.55     1075.04     47.49 o 
   2   5   4      198.52      220.53     12.50 o 
   3   5   4      195.64      219.40     12.14 o 
   4   5   4      102.86      106.11      7.00 o 
   0   6   4      957.40      947.07     13.86 o 
   1   6   4      383.92      333.74     14.30 o 
   2   6   4      758.61      838.08     38.67 o 
   3   6   4      467.08      491.84     28.33 o 
   4   6   4       14.72        8.79      6.02 o 
   0   7   4       34.25       21.68      3.98 o 
   1   7   4       18.89       14.69      4.30 o 
   2   7   4      449.46      472.38      7.91 o 
   3   7   4      243.14      237.42      8.61 o 
   4   7   4      154.06      146.68      7.54 o 
   0   8   4      305.96      201.43     35.94 o 
   1   8   4      123.71      105.68      8.40 o 
   2   8   4       90.95       85.74      5.31 o 
   3   8   4      178.39      213.66     10.62 o 
   4   8   4        3.79        2.37      7.04 o 
   0   9   4      223.66      163.32     20.25 o 
   1   9   4      364.84      349.39     17.93 o 
   2   9   4      364.72      382.66     14.70 o 
   3   9   4       66.53       77.32      6.91 o 
   4   9   4       20.83       15.94      7.45 o 
   0  10   4       89.05       76.22      9.35 o 
   1  10   4      508.12      479.43     25.72 o 
   2  10   4       46.01       46.56      5.87 o 
   3  10   4       47.97       39.73      6.92 o 
   4  10   4       65.52       49.18     10.34 o 
   0  11   4      304.64      284.89     44.78 o 
   1  11   4      166.00      185.85     12.51 o 
   2  11   4       21.66       19.99      6.17 o 
   3  11   4      382.70      400.15     17.26 o 
   0  12   4       90.89       88.84     10.00 o 
   1  12   4       97.68      114.74     10.51 o 
   2  12   4      238.67      255.71     17.70 o 
   3  12   4       83.19       89.70     11.18 o 
   0  13   4       25.67       30.62      9.84 o 
   1  13   4      101.79      121.95      9.52 o 
   2  13   4        5.94        9.12      6.64 o 
   3  13   4       50.40       42.14      8.90 o 
   0  14   4       20.63       20.87      9.05 o 
   1  14   4       54.55       62.39     11.65 o 
   2  14   4        1.89        2.08      7.35 o 
   0  15   4      120.51       44.13     18.80 o 
   1  15   4        9.77        7.84      6.24 o 
   2  15   4       90.98       90.59     16.43 o 
   0  16   4        7.14        1.97      4.02 o 
   1  16   4       37.28       23.72      9.54 o 
   1   0   5     1879.69     1822.20     11.28 o 
   2   0   5      228.15      285.40     11.44 o 
   3   0   5       30.57       46.90      8.10 o 
   4   0   5        9.27        4.56     10.34 o 
   0   1   5      518.75      415.60      9.39 o 
   1   1   5     1720.05     1739.78     59.12 o 
   2   1   5      369.83      371.22     22.91 o 
   3   1   5      443.67      464.91     27.93 o 
   4   1   5       82.87       68.03      6.53 o 
   0   2   5     1690.60     1605.82     15.81 o 
   1   2   5      464.61      488.95     10.71 o 
   2   2   5      835.94      893.57     49.03 o 
   3   2   5      489.44      566.32     37.23 o 
   4   2   5        6.64        7.08      5.77 o 
   0   3   5        1.25        1.47      2.89 o 
   1   3   5     2854.17     2790.12     98.43 o 
   2   3   5     2089.46     2232.95    123.53 o 
   3   3   5       60.14       65.90      5.81 o 
   4   3   5       64.95       73.41      6.13 o 
   0   4   5      198.18      184.36     13.69 o 
   1   4   5      154.76      161.45      8.24 o 
   2   4   5      606.90      581.07     33.53 o 
   3   4   5      331.78      397.10     27.84 o 
   4   4   5      116.00      154.07      9.61 o 
   0   5   5     2044.10     1715.26     95.44 o 
   1   5   5      626.36      566.21     26.96 o 
   2   5   5     1059.56     1121.53     61.89 o 
   3   5   5      291.50      354.81     32.91 o 
   4   5   5       13.22        9.80      6.12 o 
   0   6   5       20.05       42.94     14.31 o 
   1   6   5     1606.37     1427.95     70.34 o 
   2   6   5      750.39      774.16     42.88 o 
   3   6   5       90.79       85.17      6.19 o 
   4   6   5       72.41       75.77      6.84 o 
   0   7   5      224.53      248.58     14.92 o 
   1   7   5      143.90      126.79     11.08 o 
   2   7   5       75.69       64.33      5.16 o 
   3   7   5      531.58      618.66     30.09 o 
   4   7   5      119.04      139.58      9.62 o 
   0   8   5      278.49      238.60     11.95 o 
   1   8   5      246.18      230.03     22.04 o 
   2   8   5       44.09       48.97      5.17 o 
   3   8   5       51.84       40.82      6.66 o 
   4   8   5       76.69       77.26      7.81 o 
   0   9   5       79.43       61.89     10.62 o 
   1   9   5      110.45      113.84     14.87 o 
   2   9   5      259.25      242.98     10.19 o 
   3   9   5       21.32       17.77      6.41 o 
   4   9   5       83.05       50.47      7.76 o 
   0  10   5       24.13       16.45     10.71 o 
   1  10   5      425.89      438.31     28.83 o 
   2  10   5      278.83      275.13     12.01 o 
   3  10   5        6.45        4.17      6.33 o 
   0  11   5      470.47      482.95     46.10 o 
   1  11   5      203.71      239.30      8.02 o 
   2  11   5       92.22      111.47      8.19 o 
   3  11   5      127.38      151.52     18.03 o 
   0  12   5      111.30      116.27     13.70 o 
   1  12   5       79.28       80.55      5.11 o 
   2  12   5      477.71      567.32     47.05 o 
   3  12   5       16.98       15.63      7.10 o 
   0  13   5       64.85       56.50     14.14 o 
   1  13   5      149.56      124.46     13.85 o 
   2  13   5       32.97       34.82      6.69 o 
   3  13   5       87.23       99.79     19.17 o 
   0  14   5       33.41       41.30     15.81 o 
   1  14   5      153.49      167.75     32.91 o 
   2  14   5       20.44       18.12      7.13 o 
   0  15   5       24.30       18.82     14.04 o 
   1  15   5       58.91       79.98     17.58 o 
   2  15   5       82.66       68.59     16.44 o 
   0  16   5        0.21       -1.08     15.11 o 
   1  16   5       32.55       31.95     15.22 o 
   0   0   6     1443.57     1233.90    218.88 o 
   1   0   6       29.12       25.05      6.63 o 
   2   0   6      351.38      415.51     27.83 o 
   3   0   6      227.92      282.22     13.96 o 
   4   0   6        0.28        4.08      9.24 o 
   0   1   6      144.82      168.62      7.71 o 
   1   1   6     3110.03     3223.61     34.17 o 
   2   1   6      378.05      433.24     25.02 o 
   3   1   6      253.57      269.47     19.36 o 
   4   1   6      103.29      112.25      9.89 o 
   0   2   6     1363.57     1185.88    103.13 o 
   1   2   6      106.78       96.11      4.54 o 
   2   2   6     1279.55     1318.55     75.50 o 
   3   2   6      394.40      387.86     28.04 o 
   4   2   6      443.23      511.74     47.10 o 
   0   3   6      435.51      345.27     46.99 o 
   1   3   6      665.28      696.60     21.67 o 
   2   3   6      190.35      228.27     14.12 o 
   3   3   6      902.43      922.21     50.22 o 
   4   3   6       49.28       58.58      6.00 o 
   0   4   6      314.72      325.18     13.40 o 
   1   4   6     2192.18     2105.88     62.56 o 
   2   4   6      361.12      353.48     19.43 o 
   3   4   6      626.01      671.70     51.72 o 
   4   4   6      106.22      102.83      9.16 o 
   0   5   6     4083.24     3602.07     21.70 o 
   1   5   6     1027.89     1074.80     44.71 o 
   2   5   6      668.59      671.73     37.97 o 
   3   5   6      238.71      277.50     18.58 o 
   4   5   6       49.47       38.70      6.18 o 
   0   6   6     1304.98     1245.18     60.15 o 
   1   6   6     1542.74     1338.30     87.35 o 
   2   6   6      880.19      918.43     53.77 o 
   3   6   6       98.29       91.37      5.91 o 
   4   6   6       26.91       26.24      6.32 o 
   0   7   6     1389.62     1379.61     16.65 o 
   1   7   6       16.58       12.84      4.65 o 
   2   7   6      121.40      131.00      7.20 o 
   3   7   6      537.28      573.30     22.56 o 
   4   7   6       10.39        7.10      6.55 o 
   0   8   6      438.95      409.53     13.00 o 
   1   8   6        5.03        4.39      2.91 o 
   2   8   6        9.80       16.44      4.80 o 
   3   8   6      173.31      165.29      8.82 o 
   4   8   6        4.18        3.53      7.29 o 
   0   9   6      920.23      875.57     43.44 o 
   1   9   6      237.64      235.79     16.32 o 
   2   9   6      976.84      988.06     58.45 o 
   3   9   6      122.48      144.07      7.39 o 
   4   9   6      141.07      130.12     18.00 o 
   0  10   6      138.04      164.82     17.48 o 
   1  10   6      352.80      409.23     11.88 o 
   2  10   6      935.83     1084.80     73.75 o 
   3  10   6       62.04       43.96      6.41 o 
   0  11   6        3.64        4.37     11.59 o 
   1  11   6      226.80      246.15     10.77 o 
   2  11   6      459.79      503.81     55.36 o 
   3  11   6      136.70      123.66     15.86 o 
   0  12   6        0.19      -14.50     16.33 o 
   1  12   6       36.76       39.30      5.32 o 
   2  12   6      296.73      346.84     45.91 o 
   3  12   6       13.00        7.16      7.27 o 
   0  13   6       60.54       70.63     17.10 o 
   1  13   6      257.65      271.10     29.17 o 
   2  13   6       52.77       37.55      6.96 o 
   3  13   6        7.63        0.14      1.67 o 
   0  14   6      290.43      396.33    145.66 o 
   1  14   6       25.38       29.03      9.95 o 
   2  14   6       33.73       17.56      5.44 o 
   0  15   6       40.83       44.90     27.55 o 
   1  15   6        9.34        9.14      9.83 o 
   0  16   6      119.84      282.75    159.97 o 
   1   0   7      888.96      864.46     52.76 o 
   2   0   7       42.10       29.64      6.81 o 
   3   0   7      162.08      174.41     14.59 o 
   4   0   7      321.16      357.61     23.77 o 
   0   1   7     1130.33      841.10     24.94 o 
   1   1   7     1386.86     1171.07     38.65 o 
   2   1   7      222.66      216.07     12.71 o 
   3   1   7      358.24      357.97     26.95 o 
   4   1   7       28.72       24.61      6.68 o 
   0   2   7        0.00       -7.25      7.25 o 
   1   2   7      153.40      150.57      7.05 o 
   2   2   7        0.73        4.98      4.90 o 
   3   2   7     1078.92     1143.66     98.53 o 
   4   2   7     1135.63     1358.37     57.97 o 
   0   3   7       64.12       46.83      5.03 o 
   1   3   7     5041.97     4975.60    165.28 o 
   2   3   7      396.06      436.98     31.38 o 
   3   3   7      225.11      234.59     19.20 o 
   4   3   7      629.82      609.37     44.40 o 
   0   4   7    15884.20    14075.08    297.14 o 
   1   4   7      456.08      442.54     18.41 o 
   2   4   7      545.06      610.14     28.38 o 
   3   4   7      273.80      294.09     25.82 o 
   4   4   7      134.54      159.03      9.50 o 
   0   5   7        3.10        3.84     13.61 o 
   1   5   7     2411.88     2268.66     73.54 o 
   2   5   7       62.25       62.34      5.53 o 
   3   5   7       80.81       82.70      6.71 o 
   4   5   7       75.60       94.65      9.32 o 
   0   6   7     1124.72      954.47     46.62 o 
   1   6   7      890.69      811.25     44.26 o 
   2   6   7      157.14      168.50      9.46 o 
   3   6   7       94.77       93.67      5.62 o 
   4   6   7       42.11       33.07      6.73 o 
   0   7   7       23.79       34.52     13.62 o 
   1   7   7      143.23       97.70     17.94 o 
   2   7   7      587.50      523.53     22.04 o 
   3   7   7      382.80      419.18     21.93 o 
   4   7   7      141.60      117.06     14.55 o 
   0   8   7       23.12       14.67     11.15 o 
   1   8   7      176.52      202.30     11.65 o 
   2   8   7      304.53      270.38     17.01 o 
   3   8   7       82.36       82.79      6.92 o 
   4   8   7      131.89      112.82     12.93 o 
   0   9   7      365.65      378.69     12.84 o 
   1   9   7     1019.10     1124.19     18.61 o 
   2   9   7      172.37      208.52     13.35 o 
   3   9   7      520.18      509.10     31.14 o 
   4   9   7       13.14        0.45      1.97 o 
   0  10   7       21.01       37.53     11.60 o 
   1  10   7      374.02      406.14      7.71 o 
   2  10   7       99.11      102.71      7.31 o 
   3  10   7      133.82      127.18     10.93 o 
   0  11   7        1.42      -12.01     12.01 o 
   1  11   7      328.64      479.26     18.76 o 
   2  11   7       20.38       17.10      5.45 o 
   3  11   7       20.90       17.29      6.97 o 
   0  12   7      131.89      122.23     13.91 o 
   1  12   7      103.01      116.02     13.61 o 
   2  12   7       10.11        9.61      5.36 o 
   3  12   7        5.38        9.34      7.28 o 
   0  13   7        4.19      -10.07     14.89 o 
   1  13   7      137.81      116.27     14.98 o 
   2  13   7      101.57      104.66     21.33 o 
   0  14   7       69.22      109.34     40.54 o 
   1  14   7       77.56       76.30     17.61 o 
   2  14   7       21.93       23.54      7.65 o 
   0  15   7       21.21       40.25     26.85 o 
   1  15   7       42.57       50.58     18.67 o 
   0  16   7        0.03        0.14      4.24 o 
   1   0   8       15.61        5.29      6.80 o 
   2   0   8       53.05       48.23      7.01 o 
   3   0   8        0.80       -1.20      8.35 o 
   4   0   8       73.91       90.14     11.64 o 
   0   1   8      242.67      151.04      8.77 o 
   1   1   8      376.50      295.89      7.18 o 
   2   1   8      217.81      202.35     14.88 o 
   3   1   8      176.84      190.77     16.01 o 
   4   1   8       65.71       64.42      6.92 o 
   0   2   8     4235.12     4112.68    115.83 o 
   1   2   8      741.59      657.69     27.40 o 
   2   2   8      218.20      193.48     11.88 o 
   3   2   8      181.96      172.29     12.90 o 
   4   2   8        9.31       11.98      6.61 o 
   0   3   8      914.78      656.83     48.74 o 
   1   3   8      317.37      266.14     11.27 o 
   2   3   8      311.95      267.44     11.06 o 
   3   3   8     1013.09     1053.01     58.32 o 
   4   3   8      111.85      105.60      7.47 o 
   0   4   8        8.80        4.56      3.81 o 
   1   4   8     3941.58     3876.51     87.57 o 
   2   4   8       34.07       36.11      5.12 o 
   3   4   8      498.36      578.53     45.44 o 
   4   4   8       76.72       60.71      6.67 o 
   0   5   8     3052.42     2941.34     21.07 o 
   1   5   8     1689.90     1542.79     50.54 o 
   2   5   8      313.58      328.94     22.78 o 
   3   5   8      317.62      325.02     13.42 o 
   4   5   8      288.11      318.32     22.77 o 
   0   6   8      364.27      329.35     12.30 o 
   1   6   8      322.57      283.62     20.78 o 
   2   6   8      276.10      251.20     10.96 o 
   3   6   8       51.83       52.03      5.85 o 
   4   6   8       20.42       22.75      6.84 o 
   0   7   8      527.63      567.30     38.29 o 
   1   7   8      405.83      433.46      7.63 o 
   2   7   8      189.16      165.24      8.32 o 
   3   7   8      373.65      418.90     19.89 o 
   4   7   8      104.43       74.63      8.82 o 
   0   8   8      211.17      157.84     19.60 o 
   1   8   8      645.59      717.97     13.73 o 
   2   8   8      516.16      492.52     27.96 o 
   3   8   8      522.57      572.98     21.72 o 
   4   8   8       57.54       45.49      8.02 o 
   0   9   8      507.45      431.44     13.37 o 
   1   9   8       62.43       60.00      7.81 o 
   2   9   8      138.61      157.56     11.40 o 
   3   9   8        8.45       10.85      6.26 o 
   0  10   8       96.38       87.70     15.87 o 
   1  10   8       38.33       53.28      8.17 o 
   2  10   8      199.74      213.81     20.97 o 
   3  10   8      133.04      127.96     13.06 o 
   0  11   8      301.13      324.56     46.12 o 
   1  11   8       14.53       27.11      8.47 o 
   2  11   8        9.03        6.59      4.70 o 
   3  11   8       26.23       18.81      7.24 o 
   0  12   8       34.05       24.74     13.54 o 
   1  12   8      188.54      247.36     12.60 o 
   2  12   8       28.37       43.00      6.85 o 
   3  12   8       11.01       18.41      7.67 o 
   0  13   8      111.91      119.43     21.66 o 
   1  13   8       91.21       89.39     11.92 o 
   2  13   8       25.47       19.08      6.81 o 
   0  14   8       61.23      140.07     52.07 o 
   1  14   8        5.34        6.06      9.45 o 
   2  14   8       26.65       21.81      5.47 o 
   0  15   8       10.63       17.91     14.29 o 
   1  15   8       49.06       58.64     21.47 o 
   1   0   9     1340.58     1083.54     16.54 o 
   2   0   9       29.91       34.38      7.17 o 
   3   0   9      268.80      266.21     31.60 o 
   4   0   9      351.44      379.77     15.35 o 
   0   1   9       74.13       78.08      9.55 o 
   1   1   9       47.75       32.18      4.82 o 
   2   1   9      106.76      106.39      5.66 o 
   3   1   9      118.27      126.06      8.60 o 
   4   1   9      102.88       94.55      6.99 o 
   0   2   9      321.41      339.68      8.25 o 
   1   2   9      190.25      191.31      8.06 o 
   2   2   9      198.71      227.76     11.28 o 
   3   2   9       19.14       18.85      6.23 o 
   4   2   9      100.63       88.99      8.83 o 
   0   3   9     1056.23     1024.51     16.57 o 
   1   3   9      431.15      446.37     11.27 o 
   2   3   9       82.55       75.58      5.64 o 
   3   3   9       46.87       42.61      6.43 o 
   4   3   9      732.38      800.07     26.66 o 
   0   4   9     3346.23     2736.81     17.33 o 
   1   4   9     1296.16     1154.51     33.88 o 
   2   4   9      117.63      103.20      5.12 o 
   3   4   9      100.33       94.64      6.26 o 
   4   4   9      106.40      106.09      9.82 o 
   0   5   9     1457.99     1320.79     81.23 o 
   1   5   9      879.28      833.35     20.99 o 
   2   5   9      176.34      190.25      9.13 o 
   3   5   9      176.64      167.47      7.01 o 
   4   5   9      250.18      229.43     13.40 o 
   0   6   9      321.33      317.75     15.01 o 
   1   6   9      635.88      484.11     43.78 o 
   2   6   9      378.33      376.26      6.75 o 
   3   6   9      283.09      303.96     14.18 o 
   4   6   9      230.41      204.53     22.78 o 
   0   7   9       59.78       72.71     14.53 o 
   1   7   9      999.30      863.77     52.78 o 
   2   7   9      203.74      209.11      8.78 o 
   3   7   9      567.85      554.36     22.40 o 
   4   7   9      115.06      116.00     18.39 o 
   0   8   9      184.58      169.62     13.47 o 
   1   8   9      852.39      778.30     19.39 o 
   2   8   9      338.05      331.37     24.71 o 
   3   8   9       56.22       42.53      6.04 o 
   0   9   9     1693.81     1706.70     70.25 o 
   1   9   9      156.44      183.55      8.45 o 
   2   9   9      171.25      158.48     24.09 o 
   3   9   9       60.50       43.82      6.60 o 
   0  10   9       24.32       14.56     11.25 o 
   1  10   9      357.42      429.37     13.79 o 
   2  10   9      118.30      130.92     22.48 o 
   3  10   9       56.92       38.63      6.96 o 
   0  11   9       69.41       74.83     12.76 o 
   1  11   9      223.54      240.60      9.39 o 
   2  11   9      101.95      109.22      9.13 o 
   3  11   9       38.72       26.95      7.42 o 
   0  12   9      503.58      767.27    135.42 o 
   1  12   9      175.22      238.75     12.64 o 
   2  12   9       12.02        8.62      6.14 o 
   0  13   9       72.08       62.62     16.61 o 
   1  13   9       16.59       26.37      9.35 o 
   2  13   9       19.44       14.10      4.32 o 
   0  14   9      185.46      279.38    129.85 o 
   1  14   9       63.36       70.92     13.49 o 
   0  15   9       46.30       60.43     34.55 o 
   1  15   9       16.89       -0.83      2.60 o 
   0   0  10        0.30      -14.74     18.10 o 
   1   0  10        3.77        2.73      7.02 o 
   2   0  10      161.03      141.83     10.36 o 
   3   0  10      369.12      425.55     46.38 o 
   4   0  10        1.36        6.21      9.60 o 
   0   1  10       26.25       16.82      6.95 o 
   1   1  10      186.37      210.02     17.07 o 
   2   1  10       80.44       67.84      5.38 o 
   3   1  10       19.95       20.38      6.35 o 
   4   1  10        0.81        1.30      6.87 o 
   0   2  10      531.24      434.04     10.58 o 
   1   2  10      200.63      183.05      5.91 o 
   2   2  10       61.28       67.41      5.48 o 
   3   2  10      335.08      310.99     14.89 o 
   4   2  10       93.57      104.44      8.97 o 
   0   3  10     1463.47     1355.88     15.91 o 
   1   3  10      438.09      419.32     14.41 o 
   2   3  10       44.34       42.24      5.39 o 
   3   3  10       66.17       58.38      6.59 o 
   4   3  10      106.18      105.09     11.33 o 
   0   4  10      201.22      187.56      8.99 o 
   1   4  10      602.05      615.08     11.80 o 
   2   4  10       50.32       35.92      5.16 o 
   3   4  10      222.95      219.17      7.49 o 
   4   4  10       51.21       50.31      6.87 o 
   0   5  10      333.66      363.22     29.49 o 
   1   5  10      366.86      320.78     11.86 o 
   2   5  10       98.29      102.39      6.55 o 
   3   5  10      102.06      111.59      7.19 o 
   4   5  10      120.85      105.87     13.65 o 
   0   6  10      317.61      307.97     12.35 o 
   1   6  10      156.04      145.78     11.36 o 
   2   6  10      208.48      194.59     12.59 o 
   3   6  10      507.22      495.78     14.56 o 
   4   6  10       15.81       12.68      7.53 o 
   0   7  10       51.22       52.98     13.76 o 
   1   7  10       20.40       15.88      4.29 o 
   2   7  10      103.93      110.46      5.85 o 
   3   7  10       78.30       58.35      6.05 o 
   4   7  10       88.35        2.14      3.96 o 
   0   8  10      152.23      144.68     15.30 o 
   1   8  10      488.87      522.09     11.76 o 
   2   8  10      276.20      301.88     11.44 o 
   3   8  10       54.23       60.03      6.29 o 
   0   9  10      150.91      130.41     17.28 o 
   1   9  10      122.46      142.41      8.60 o 
   2   9  10      593.81      588.19     53.42 o 
   3   9  10       44.32       40.81      6.85 o 
   0  10  10      103.99       90.81     12.37 o 
   1  10  10      399.07      469.51     10.35 o 
   2  10  10       66.77       77.96      7.08 o 
   3  10  10       61.09       69.66     11.63 o 
   0  11  10      321.53      342.25     27.27 o 
   1  11  10      231.10      281.94     11.36 o 
   2  11  10       45.41       53.67      6.91 o 
   3  11  10        8.59        2.83      6.26 o 
   0  12  10      188.88      205.54     32.85 o 
   1  12  10       84.88       83.16     10.47 o 
   2  12  10      130.60       96.30     27.40 o 
   0  13  10       12.76       27.64     13.40 o 
   1  13  10       28.65       44.75      9.46 o 
   2  13  10       12.57       11.65      8.70 o 
   0  14  10        3.35       -0.71     13.73 o 
   1  14  10        3.74        4.20      9.37 o 
   1   0  11      235.72      230.32     12.23 o 
   2   0  11       35.32       25.22      8.26 o 
   3   0  11        0.11        2.87      9.36 o 
   4   0  11       62.37       44.61     10.43 o 
   0   1  11      159.41      142.61      8.79 o 
   1   1  11      136.38      152.54      5.41 o 
   2   1  11       23.32       16.80      5.46 o 
   3   1  11      103.07      104.34      6.90 o 
   4   1  11        8.09        8.61      7.22 o 
   0   2  11       41.07       30.35      6.58 o 
   1   2  11       87.50       78.73      6.04 o 
   2   2  11       21.00       21.72      5.63 o 
   3   2  11       49.83       50.10      6.74 o 
   4   2  11       79.02       72.26      9.28 o 
   0   3  11      520.99      399.51     13.00 o 
   1   3  11      520.40      492.16     13.15 o 
   2   3  11      169.64      178.83      9.89 o 
   3   3  11      166.57      169.19      8.76 o 
   4   3  11      196.40      219.63     26.68 o 
   0   4  11       39.39       25.28      5.70 o 
   1   4  11      169.22      154.72      5.26 o 
   2   4  11      284.80      267.43     14.09 o 
   3   4  11      161.38      159.67      7.17 o 
   4   4  11       72.13       59.23      7.74 o 
   0   5  11        8.97        3.64      4.27 o 
   1   5  11       53.59       44.67      7.75 o 
   2   5  11        3.89        4.04      5.60 o 
   3   5  11       44.03       36.31      6.23 o 
   4   5  11       61.16       40.59      7.44 o 
   0   6  11      203.79      192.07     12.25 o 
   1   6  11       58.78       54.83      4.52 o 
   2   6  11      678.71      709.33     14.90 o 
   3   6  11      119.53      119.93      6.81 o 
   4   6  11       10.96       -0.32      2.69 o 
   0   7  11      269.87      245.16     12.69 o 
   1   7  11        8.16       12.07      3.57 o 
   2   7  11      205.14      197.64      6.98 o 
   3   7  11      275.47      221.72      7.46 o 
   0   8  11        0.17       -9.00     10.84 o 
   1   8  11     1198.90     1398.36     16.37 o 
   2   8  11      235.00      257.62      7.85 o 
   3   8  11        8.92        7.71      6.32 o 
   0   9  11       90.17       90.96     11.30 o 
   1   9  11      318.83      371.65      9.71 o 
   2   9  11       33.54       25.90      6.95 o 
   3   9  11       53.15       56.19      9.45 o 
   0  10  11     1035.30     1252.33     19.20 o 
   1  10  11      295.51      454.62     16.08 o 
   2  10  11       87.40      128.29      8.15 o 
   3  10  11       35.25       26.14      7.31 o 
   0  11  11      133.22      193.75     24.96 o 
   1  11  11       73.68       93.41      9.43 o 
   2  11  11      113.29      106.45      9.71 o 
   0  12  11       13.17        5.36     14.95 o 
   1  12  11       93.77      114.81     10.56 o 
   2  12  11        1.73        4.74      9.15 o 
   0  13  11       80.25      110.47     40.51 o 
   1  13  11       83.08      107.35     15.23 o 
   0  14  11        0.72       -1.38     13.90 o 
   1  14  11       43.98       10.34     10.43 o 
   0  15  11        1.33        0.00      3.63 o 
   0   0  12      334.01      245.39     51.29 o 
   1   0  12        5.14       19.53      9.64 o 
   2   0  12      269.67      242.48     12.61 o 
   3   0  12       65.81       73.25      9.97 o 
   4   0  12        0.39        3.33     10.73 o 
   0   1  12      130.55      118.99     11.38 o 
   1   1  12       49.12       55.67      6.49 o 
   2   1  12      683.59      697.99     19.01 o 
   3   1  12      473.19      459.02     27.37 o 
   4   1  12       51.74       38.58      7.67 o 
   0   2  12      135.83      122.89      8.94 o 
   1   2  12       16.47       15.49      5.07 o 
   2   2  12       92.96       96.99      6.21 o 
   3   2  12      154.31      196.68      9.60 o 
   4   2  12       55.95       51.25      7.82 o 
   0   3  12      731.88      722.97     13.42 o 
   1   3  12       44.17       45.13      5.01 o 
   2   3  12      364.01      336.26     16.55 o 
   3   3  12      138.54      122.53      6.72 o 
   4   3  12       47.87       34.93      7.80 o 
   0   4  12        0.59       -2.83      6.07 o 
   1   4  12       82.90       88.03      5.10 o 
   2   4  12      293.71      288.10     10.56 o 
   3   4  12       38.22       29.44      6.51 o 
   4   4  12       52.50       27.50      7.89 o 
   0   5  12      631.26      612.23     28.08 o 
   1   5  12        8.35        9.83      5.05 o 
   2   5  12      228.13      197.77      6.59 o 
   3   5  12       60.38       55.32      6.64 o 
   0   6  12      400.83      382.93     34.54 o 
   1   6  12      151.44      122.85      8.79 o 
   2   6  12      334.95      373.02      8.78 o 
   3   6  12       79.39       88.82      7.66 o 
   0   7  12      210.27      179.46     12.01 o 
   1   7  12       45.95       27.12      6.25 o 
   2   7  12      203.77      202.64     16.17 o 
   3   7  12       41.20       53.99      6.66 o 
   0   8  12      216.73      207.74     22.55 o 
   1   8  12      175.00      211.77      8.92 o 
   2   8  12       92.57       78.73      7.91 o 
   3   8  12       63.03       74.41      9.65 o 
   0   9  12      337.96      392.36     14.04 o 
   1   9  12      249.43      274.78      9.27 o 
   2   9  12      218.87      248.28     19.01 o 
   3   9  12       42.89       47.41      8.56 o 
   0  10  12       57.74       60.33     12.46 o 
   1  10  12       76.26      102.04      8.68 o 
   2  10  12       88.01       89.16     13.06 o 
   0  11  12        7.21       12.83     16.18 o 
   1  11  12       26.73       26.06      8.57 o 
   2  11  12        2.86        8.28      8.96 o 
   0  12  12        1.69        5.52     12.98 o 
   1  12  12      135.00      215.36     16.73 o 
   2  12  12       19.06       31.66      9.70 o 
   0  13  12       37.49       38.12     13.44 o 
   1  13  12       22.67       41.96      9.34 o 
   1   0  13      683.50      663.61     10.38 o 
   2   0  13      678.53      674.02     12.02 o 
   3   0  13        6.94        0.11      9.64 o 
   4   0  13        0.05        3.49     11.27 o 
   0   1  13       10.35       -1.09      7.43 o 
   1   1  13      108.34      115.29      5.85 o 
   2   1  13      428.48      454.13     13.07 o 
   3   1  13      189.41      186.10     11.37 o 
   4   1  13       55.41       23.07      8.29 o 
   0   2  13        0.17       -4.46      7.90 o 
   1   2  13       40.88       48.62      6.05 o 
   2   2  13      101.47      103.99      6.10 o 
   3   2  13      136.16      158.65      7.43 o 
   4   2  13        4.22       -0.13      1.78 o 
   0   3  13      306.94      275.83     25.05 o 
   1   3  13       42.13       54.69      5.25 o 
   2   3  13       24.42       18.26      5.90 o 
   3   3  13      211.84      215.53     11.90 o 
   0   4  13      148.03      140.94     11.07 o 
   1   4  13      154.05      134.50      5.47 o 
   2   4  13       54.95       47.04      6.23 o 
   3   4  13        3.58        6.66      6.63 o 
   0   5  13        9.70        4.11      5.62 o 
   1   5  13      179.29      175.25     10.16 o 
   2   5  13      124.46      155.09      6.64 o 
   3   5  13       54.12       45.67      6.88 o 
   0   6  13       31.19       23.76      3.17 o 
   1   6  13       40.44       39.54      4.19 o 
   2   6  13      260.86      311.75      7.66 o 
   3   6  13        0.21       -0.77      6.47 o 
   0   7  13       16.80       11.20     10.87 o 
   1   7  13       38.29       32.28      9.75 o 
   2   7  13       12.68       11.70      5.65 o 
   3   7  13      327.92      275.18     32.47 o 
   0   8  13        0.88      -11.50     11.50 o 
   1   8  13      129.30      163.20      8.77 o 
   2   8  13      604.31      586.39     51.01 o 
   3   8  13       65.71       47.16      7.10 o 
   0   9  13       23.14       10.07     12.06 o 
   1   9  13      135.34      154.36      8.92 o 
   2   9  13       55.57       75.04      8.06 o 
   3   9  13        6.22       -0.99      3.96 o 
   0  10  13       30.71       34.93     12.76 o 
   1  10  13        9.67       16.89      8.42 o 
   2  10  13        5.23        2.36      3.30 o 
   0  11  13        4.01       18.81     12.82 o 
   1  11  13       58.76       74.80      9.00 o 
   2  11  13       30.04       38.86      9.49 o 
   0  12  13        1.94        4.33     12.81 o 
   1  12  13       42.61       44.89      8.95 o 
   0  13  13        0.01        1.17     13.41 o 
   0   0  14       11.48        3.08     19.83 o 
   1   0  14        6.08        9.21      8.27 o 
   2   0  14      592.15      650.33     19.46 o 
   3   0  14       64.70       53.23     10.52 o 
   0   1  14       39.48       24.81      8.81 o 
   1   1  14      940.02      989.73      8.60 o 
   2   1  14      211.99      260.12      6.88 o 
   3   1  14       45.25       36.10      7.60 o 
   0   2  14      607.79      568.01     62.43 o 
   1   2  14      101.65       96.26      5.68 o 
   2   2  14      242.33      243.34     10.19 o 
   3   2  14       79.32       94.75      7.40 o 
   0   3  14      289.76      204.66     11.27 o 
   1   3  14      217.57      203.69      7.99 o 
   2   3  14      215.49      210.35      7.70 o 
   3   3  14      155.35      139.13      7.59 o 
   0   4  14       20.02        6.41      6.93 o 
   1   4  14        6.62        9.34      5.25 o 
   2   4  14       23.41       27.16      6.37 o 
   3   4  14       91.74      108.11      8.00 o 
   0   5  14        1.38       -2.79      6.17 o 
   1   5  14      300.77      285.99     18.17 o 
   2   5  14       19.26       24.87      6.35 o 
   3   5  14      194.69      222.09      8.98 o 
   0   6  14      618.20      406.80     57.03 o 
   1   6  14      239.16      232.22     20.21 o 
   2   6  14      520.44      571.90     16.62 o 
   3   6  14      255.62      245.13      9.05 o 
   0   7  14      129.90      121.80     13.04 o 
   1   7  14       43.83       18.21      7.13 o 
   2   7  14      382.12      428.98     38.57 o 
   3   7  14       56.44       43.66      7.34 o 
   0   8  14       12.65      -11.01     12.27 o 
   1   8  14      110.96      134.66      9.70 o 
   2   8  14       59.37       72.13     12.79 o 
   3   8  14        2.19       -1.55      2.52 o 
   0   9  14       82.28       69.75     12.86 o 
   1   9  14       40.58       31.58      8.52 o 
   2   9  14        6.58        8.47      6.75 o 
   0  10  14       41.43       54.61     12.85 o 
   1  10  14       10.39       18.75      8.47 o 
   2  10  14       24.63       34.32      9.30 o 
   0  11  14        2.49        5.85     12.62 o 
   1  11  14        2.24        6.71      8.76 o 
   0  12  14        0.27       -3.92     12.99 o 
   1  12  14       25.52       55.78      9.42 o 
   1   0  15      541.53      626.37     17.69 o 
   2   0  15        0.60        9.45      8.66 o 
   3   0  15      342.82      426.30     14.52 o 
   0   1  15      937.13      986.52     98.19 o 
   1   1  15      433.49      458.38      8.62 o 
   2   1  15      782.34      889.55     25.91 o 
   3   1  15      149.34      137.42      8.26 o 
   0   2  15       58.54       71.48      7.94 o 
   1   2  15      899.76      972.72     17.74 o 
   2   2  15      152.95      177.12      6.69 o 
   3   2  15       65.15       63.36      7.76 o 
   0   3  15       73.16       47.11      7.66 o 
   1   3  15      215.51      190.99      6.54 o 
   2   3  15      106.90      100.74      6.56 o 
   3   3  15       98.86       71.22      7.83 o 
   0   4  15      333.67      342.63     39.65 o 
   1   4  15      222.61      231.22      6.26 o 
   2   4  15       73.54       72.96      6.83 o 
   3   4  15       32.42       23.51      7.59 o 
   0   5  15        4.67       -8.28      8.28 o 
   1   5  15       19.01       28.68      5.86 o 
   2   5  15      196.40      237.80      7.39 o 
   3   5  15      104.93      112.77     12.23 o 
   0   6  15      198.01      175.23     30.83 o 
   1   6  15        2.02        2.59      4.45 o 
   2   6  15      263.95      292.03     10.47 o 
   3   6  15      124.48      120.13     12.96 o 
   0   7  15       89.30       75.36     13.63 o 
   1   7  15      117.64       67.57     18.46 o 
   2   7  15       20.23       15.12      6.17 o 
   0   8  15       42.67       23.88     18.24 o 
   1   8  15       29.68       32.06      8.64 o 
   2   8  15       16.66       24.53      7.19 o 
   0   9  15       59.51       43.50     12.71 o 
   1   9  15       40.41       53.62      8.78 o 
   2   9  15       26.03       14.82      6.03 o 
   0  10  15        1.90        5.95     12.43 o 
   1  10  15       17.86       16.57      8.69 o 
   0  11  15        5.11       20.47     12.74 o 
   1  11  15       29.04       42.90      8.97 o 
   0   0  16     1605.13     1510.09    357.38 o 
   1   0  16       33.43       39.49      9.26 o 
   2   0  16       21.65       29.53      9.22 o 
   3   0  16        7.21       15.96     11.74 o 
   0   1  16      980.79     1077.19    119.41 o 
   1   1  16      269.53      339.68     10.31 o 
   2   1  16      437.93      478.22     17.89 o 
   3   1  16      154.06      180.48      9.28 o 
   0   2  16      513.60      569.96     51.99 o 
   1   2  16       99.78      100.22      6.52 o 
   2   2  16       50.07       54.74      6.59 o 
   3   2  16       33.16       28.54      7.99 o 
   0   3  16      879.60     1050.30     23.88 o 
   1   3  16      204.83      195.44     11.05 o 
   2   3  16      206.68      247.73     11.34 o 
   3   3  16       68.80       69.98      8.12 o 
   0   4  16      416.19      431.18     13.40 o 
   1   4  16       97.77      109.30      6.53 o 
   2   4  16        0.24        3.23      6.97 o 
   3   4  16       10.61        6.25      7.84 o 
   0   5  16      571.44      479.49     24.28 o 
   1   5  16       84.27      124.58      9.58 o 
   2   5  16      235.62      275.28     10.45 o 
   0   6  16        3.31        5.44      4.04 o 
   1   6  16       19.32       28.70      4.93 o 
   2   6  16        1.00        7.80      6.94 o 
   0   7  16        0.13        6.69     12.72 o 
   1   7  16       63.29       27.87     11.56 o 
   2   7  16       86.34       71.33      9.16 o 
   0   8  16       80.99       76.28     13.25 o 
   1   8  16       17.84       26.90      8.71 o 
   2   8  16        0.85        0.26      7.29 o 
   0   9  16       31.81       67.58     13.17 o 
   1   9  16        2.43       15.41      8.81 o 
   0  10  16        0.97        5.10     12.94 o 
   1  10  16       37.97       41.08      9.21 o 
   1   0  17      931.47     1236.48     19.69 o 
   2   0  17       65.87       43.84     10.07 o 
   3   0  17        1.69       -3.23      3.23 o 
   0   1  17       14.10        8.26      8.45 o 
   1   1  17      214.00      222.19      7.26 o 
   2   1  17      148.09      202.15      7.63 o 
   3   1  17       13.73       -1.97      1.97 o 
   0   2  17       30.88       24.69      8.61 o 
   1   2  17       47.65       48.38      6.74 o 
   2   2  17      105.91      129.89      7.31 o 
   0   3  17      611.57      690.40     23.65 o 
   1   3  17      243.08      286.75      8.52 o 
   2   3  17       20.98       27.10      7.07 o 
   0   4  17        0.53        5.33      8.78 o 
   1   4  17      156.51      171.85      8.39 o 
   2   4  17      107.80      106.39      7.31 o 
   0   5  17      201.98      179.42     15.55 o 
   1   5  17       22.42       26.91      6.37 o 
   2   5  17      106.78      145.36      8.04 o 
   0   6  17      146.23      169.15     29.02 o 
   1   6  17       31.00       29.44      5.38 o 
   2   6  17       84.15       83.65      7.66 o 
   0   7  17        1.54        6.97     12.84 o 
   1   7  17      151.89      153.32     14.49 o 
   2   7  17       27.55       18.49      6.36 o 
   0   8  17        0.08        2.89     12.79 o 
   1   8  17       36.11       39.44      8.93 o 
   0   9  17       43.30       54.14     13.90 o 
   1   9  17        1.57        0.43      8.98 o 
   0   0  18      296.72      314.08    107.96 o 
   1   0  18        0.20       -1.06      9.97 o 
   2   0  18       35.12       30.51     10.45 o 
   0   1  18       67.11       82.44     10.73 o 
   1   1  18       19.49       28.04      6.96 o 
   2   1  18       12.68        8.93      7.42 o 
   0   2  18       52.19       38.47      9.04 o 
   1   2  18      101.02      113.69      7.43 o 
   2   2  18      138.08      118.92      7.83 o 
   0   3  18       55.71       62.93      9.69 o 
   1   3  18      236.81      261.66     13.61 o 
   2   3  18       39.16       50.15      7.82 o 
   0   4  18      103.85      102.65      9.85 o 
   1   4  18      286.62      318.88     17.94 o 
   2   4  18       65.68       99.37      8.37 o 
   0   5  18      348.29      385.75     18.15 o 
   1   5  18      213.87      227.87      9.27 o 
   2   5  18       26.60       14.67      7.58 o 
   0   6  18      123.64      114.50     21.03 o 
   1   6  18       77.21       87.29      6.34 o 
   0   7  18        6.50       13.74     13.67 o 
   1   7  18       49.17       52.50      9.25 o 
   0   8  18       32.84       54.89     13.85 o 
   1   0  19      352.80      402.66     14.86 o 
   2   0  19       11.64       15.36     11.49 o 
   0   1  19       13.90       20.37      9.48 o 
   1   1  19        2.06        1.62      7.57 o 
   2   1  19       19.25       15.12      8.01 o 
   0   2  19      104.63      124.97     10.42 o 
   1   2  19      158.06      173.83     12.03 o 
   2   2  19       27.96       10.63      6.00 o 
   0   3  19       64.93       86.32     13.22 o 
   1   3  19       83.23       92.35      7.73 o 
   0   4  19       64.22       75.28     11.44 o 
   1   4  19       81.57       92.21      7.65 o 
   0   5  19       17.30       28.23      9.97 o 
   1   5  19        2.35        4.72      7.32 o 
   0   6  19       38.34       23.88      7.35 o 
   1   6  19        9.77        7.50      5.24 o 
   0   7  19        3.96        1.19      9.37 o 
   1   7  19       27.66        0.00      4.30 o 
   0   0  20       14.02        4.08     15.13 o 
   1   0  20       29.83       27.53     11.49 o 
   0   1  20       16.75       21.61     10.41 o 
   1   1  20       55.72       73.42      8.39 o 
   0   2  20      119.00      102.83     13.39 o 
   1   2  20       74.73       82.65      8.33 o 
   0   3  20        3.43        1.10     10.75 o 
   1   3  20       37.86       28.85      8.20 o 
   0   4  20      232.03      292.03     30.59 o 
   1   4  20        3.31       -0.11      1.60 o 
   0   5  20       17.07        2.24      6.06 o 
                                                 
